# Supplementary material for: Pure Fruit Juice and Fruit Consumption Are Not Associated with Incidence of Type 2 Diabetes after Adjustment for Overall Dietary Quality in the European Prospective Investigation into Cancer and Nutrition–Netherlands (EPIC-NL) Study
Source: J Nutr. 2020 Jan 14;150(6):1470–7. doi: 10.1093/jn/nxz340 (PMC7269751; doi:10.1093/jn/nxz340)
Supplement: nxz340_Supplemental_Files [file nxz340_supplemental_files.zip]

Archive with 2 entries (2 files):
- Online Supplementary Material_rev2_DEF.docx
- Supplemental figure 1_fruit juice_DM_JN_v2.pdf
